# Supplementary material for: Real-World Impact of a Pharmacogenomics-Enriched Comprehensive Medication Management Program
Source: J Pers Med. 2022 Mar 8;12(3):421. doi: 10.3390/jpm12030421 (PMC8949247; doi:10.3390/jpm12030421)
Supplement: Supplementary file 1 [file jpm-12-00421-s001.zip]

Archive with 1 entries (1 files):
- jpm-1577816-supplementary.pdf
